# Supplementary material for: Zfp322a Regulates Mouse ES Cell Pluripotency and Enhances Reprogramming Efficiency
Source: PLoS Genet. 2014 Feb 13;10(2):e1004038. doi: 10.1371/journal.pgen.1004038 (PMC3923668; doi:10.1371/journal.pgen.1004038)
Supplement: Table S1 — Gene onthology analysis of altered genes in gene expression microarray analysis after Zfp322a RNAi (p<0.05). (XLSX) [file pgen.1004038.s010.xlsx]

## Sheet: Table S1
Table S1. Gene onthology analysis of altered genes in gene expression microarray analysis after Zfp322a RNAi (p<0.05)
Function Groups	Gene Ontology term	No. of genes	Corrected p values
Up-regulated genes
RNA metabolism	RNA metabolic process	362	3.64e-32
	regulation of RNA metabolic process	311	2.17e-30
	regulation of RNA biosynthetic process	301	2.21e-28
	RNA biosynthetic process	304	3.46e-27
	positive regulation of RNA metabolic process	130	3.04e-12
	negative regulation of RNA metabolic process	103	3.31e-08
	RNA processing	61	0.00354
	mRNA processing	40	0.02204
	mRNA metabolic process	44	0.03684
Gene expression	regulation of gene expression	358	1.1e-33
	gene expression	415	1.29e-29
	regulation of transcription, DNA-dependent	298	8.61e-28
	transcription, DNA-dependent	301	1.14e-26
	regulation of transcription from RNA polymerase II promoter	151	1.2e-14
	positive regulation of gene expression	142	2.44e-14
	transcription from RNA polymerase II promoter	151	3.19e-13
	positive regulation of transcription, DNA-dependent	130	5.41e-13
	positive regulation of transcription from RNA polymerase II promoter	96	1.23e-09
	negative regulation of transcription, DNA-dependent	98	2.27e-07
	negative regulation of gene expression	110	3.25e-07
	negative regulation of transcription from RNA polymerase II promoter	70	5.96e-06
	posttranscriptional regulation of gene expression	43	0.017
Protein modifications	cellular protein modification process	241	1.24e-15
	protein modification process	241	1.24e-15
	protein ubiquitination	55	4.15e-07
	protein modification by small protein conjugation or removal	64	7.18e-07
	protein modification by small protein conjugation	57	1.07e-06
	protein phosphorylation	125	1.93e-06
	phosphorylation	146	3.75e-06
	modification-dependent protein catabolic process	46	8.99e-06
	modification-dependent macromolecule catabolic process	46	1.25e-05
	regulation of protein modification process	95	5.24e-05
	regulation of phosphorylation	78	0.03645
	macromolecule modification	245	8.02e-15
Cellular localization and transport	organelle organization	209	5.95e-15
	cellular component organization at cellular level	279	6.41e-15
	establishment of protein localization	116	2.12e-06
	protein transport	111	6.2e-06
	protein localization	137	6.29e-06
	localization	325	3.76e-05
	macromolecule localization	148	9.97e-05
	cellular localization	147	0.00029
	establishment of localization	266	0.00146
	endosomal transport	20	0.00266
	transport	260	0.00327
	establishment of localization in cell	125	0.00343
	cellular protein localization	78	0.00669
	cellular macromolecule localization	78	0.0078
	intracellular transport	88	0.00018
Response to unfolded protein	response to unfolded protein	22	2.47e-09
	response to topologically incorrect protein	23	4.39e-09
	cellular response to topologically incorrect protein	14	2.15e-05
	endoplasmic reticulum unfolded protein response	13	2.31e-05
	cellular response to unfolded protein	13	2.31e-05
Chromosome organization	chromosome organization	89	5.39e-11
	chromatin modification	67	6.06e-10
	chromatin organization	72	1.44e-09
	histone modification	39	0.00576
	covalent chromatin modification	39	0.00968
	chromatin remodeling	15	0.01758
Cell cycle	cell cycle	134	3.65e-10
	cell cycle process	90	1.58e-05
	mitotic cell cycle	66	0.0001
	cell cycle phase	71	0.00042
	regulation of cell proliferation	108	0.00053
	interphase	33	0.00066
	cell proliferation	126	0.00077
	interphase of mitotic cell cycle	32	0.0008
	regulation of cell cycle	66	0.00122
	cell division	52	0.00539
Signal transductions	regulation of signal transduction	169	5e-10
	regulation of signaling	188	1.02e-09
	regulation of cell communication	149	8.73e-08
	intracellular signal transduction	159	5.59e-07
	negative regulation of signaling	72	7.16e-05
	negative regulation of cell communication	72	9.43e-05
	response to endoplasmic reticulum stress	16	0.0001
	ER-nucleus signaling pathway	15	0.00011
	negative regulation of signal transduction	67	0.00022
	positive regulation of signal transduction	76	0.00267
	positive regulation of signaling	79	0.00801
	positive regulation of cell communication	79	0.00842
	small GTPase mediated signal transduction	58	0.01119
	Wnt receptor signaling pathway	40	0.01605
	intracellular steroid hormone receptor signaling pathway	17	0.02123
	TOR signaling cascade	11	0.02724
	intracellular receptor mediated signaling pathway	23	0.0237
	Ras protein signal transduction	42	0.02911
Response to stress	regulation of response to stimulus	202	2.3e-09
	cellular response to stress	100	3.56e-05
	negative regulation of response to stimulus	78	0.0012
	response to DNA damage stimulus	56	0.00439
	response to stress	176	0.00517
	positive regulation of response to stimulus	98	0.00681
Cell death	death	164	8.17e-10
	cell death	163	1.04e-09
	apoptotic process	155	1.77e-09
	programmed cell death	156	2.45e-09
	regulation of cell death	123	9.69e-06
	regulation of apoptotic process	117	3.29e-05
	negative regulation of cell death	77	8.8e-05
	regulation of programmed cell death	117	5.67e-05
	negative regulation of apoptotic process	73	0.00021
	negative regulation of programmed cell death	73	0.00031
	cell-type specific apoptotic process	38	0.02028
	neuron apoptotic process	26	0.03765
	positive regulation of cell death	60	0.04221
Embryonic development	anatomical structure development	313	1.69e-08
	developmental process	343	7.62e-08
	embryo development	102	4.1e-05
	embryo development ending in birth or egg hatching	69	0.00029
	regulation of developmental process	136	0.00046
	system development	252	0.00051
	cardiovascular system development	80	0.00099
	circulatory system development	80	0.00099
	negative regulation of developmental process	64	0.00125
	chordate embryonic development	66	0.0019
	heart development	48	0.00277
	anatomical structure morphogenesis	163	0.00444
	epithelium development	64	0.00498
	tissue development	113	0.00716
	nervous system development	129	0.0074
	in utero embryonic development	45	0.00776
	organ development	188	0.01196
	morphogenesis of an epithelium	45	0.02897
	generation of neurons	89	0.04192
Cell development and differentiation	multicellular organismal development	303	2.47e-06
	cellular developmental process	233	2.66e-05
	cell development	132	0.00029
	cell differentiation	218	0.00011
	negative regulation of cell differentiation	52	0.01071
	regulation of cell differentiation	96	0.03342
Primary metabolic process	cellular macromolecule metabolic process	596	6.46e-47
	primary metabolic process	747	4.02e-44
	cellular metabolic process	733	1.74e-43
	macromolecule metabolic process	641	8.76e-42
	regulation of primary metabolic process	446	7.2e-41
	regulation of macromolecule metabolic process	434	3.97e-39
	regulation of cellular metabolic process	444	5.86e-39
	regulation of metabolic process	496	1.92e-38
	metabolic process	820	3.36e-34
	nucleic acid metabolic process	406	8.97e-34
	regulation of macromolecule biosynthetic process	336	6.87e-33
	regulation of cellular macromolecule biosynthetic process	329	2.39e-32
	regulation of biosynthetic process	346	9.11e-32
	nucleobase-containing compound metabolic process	468	9.5e-32
	nitrogen compound metabolic process	484	2e-31
	regulation of nitrogen compound metabolic process	353	7.29e-31
	cellular nitrogen compound metabolic process	479	7.96e-31
	regulation of cellular biosynthetic process	339	3.05e-30
	regulation of nucleobase-containing compound metabolic process	348	4.73e-30
	macromolecule biosynthetic process	366	6.18e-25
	cellular macromolecule biosynthetic process	356	7.09e-24
	biosynthetic process	414	4.51e-21
	positive regulation of cellular process	315	2.79e-20
	positive regulation of biological process	339	2.79e-20
	positive regulation of macromolecule metabolic process	209	5.83e-20
	cellular biosynthetic process	399	8.14e-20
	positive regulation of metabolic process	220	1.43e-19
	positive regulation of cellular metabolic process	208	9.06e-19
	cellular protein metabolic process	302	7.81e-18
	negative regulation of cellular process	279	1.96e-16
	protein metabolic process	344	1.75e-15
	negative regulation of biological process	298	2.37e-15
	regulation of cellular process	668	2.53e-15
	cellular process	982	3.3e-15
	positive regulation of macromolecule biosynthetic process	146	2.29e-14
	cellular component organization or biogenesis at cellular level	286	2.7e-14
	cellular component organization	330	4.32e-14
	cellular component organization or biogenesis	337	2.06e-13
	regulation of biological process	692	3.69e-13
	biological regulation	714	8.95e-13
	positive regulation of biosynthetic process	152	9.53e-13
	negative regulation of macromolecule metabolic process	157	1.59e-12
	positive regulation of cellular biosynthetic process	149	1.77e-12
	negative regulation of metabolic process	160	3.58e-11
	positive regulation of nitrogen compound metabolic process	139	1.05e-10
	negative regulation of macromolecule biosynthetic process	117	1.05e-10
	positive regulation of nucleobase-containing compound metabolic process	137	1.08e-10
	negative regulation of cellular macromolecule biosynthetic process	112	1.04e-09
	negative regulation of biosynthetic process	119	1.29e-09
	negative regulation of cellular biosynthetic process	116	4.43e-09
	negative regulation of nucleobase-containing compound metabolic process	108	5.47e-08
	regulation of cellular protein metabolic process	122	1.05e-07
	negative regulation of nitrogen compound metabolic process	108	1.29e-07
	regulation of protein metabolic process	136	2.23e-07
	phosphorus metabolic process	169	1.78e-06
	phosphate-containing compound metabolic process	169	1.78e-06
	negative regulation of cellular metabolic process	143	3.76e-10
	protein catabolic process	61	2.51e-06
	cellular macromolecule catabolic process	62	3.44e-06
	proteolysis involved in cellular protein catabolic process	50	3.93e-06
	cellular protein catabolic process	51	3.94e-06
	ubiquitin-dependent protein catabolic process	46	4.52e-06
	macromolecule catabolic process	73	1.8e-05
	catabolic process	173	2.6e-05
	cellular catabolic process	152	5.24e-05
	regulation of molecular function	166	0.00086
	proteasomal ubiquitin-dependent protein catabolic process	26	0.00171
	positive regulation of protein metabolic process	77	0.00179
	proteasomal protein catabolic process	27	0.0022
	regulation of biological quality	184	0.00303
	positive regulation of cellular protein metabolic process	70	0.0033
	regulation of multicellular organismal process	156	0.02177
Down-regulated genes
Cell death	cell death	96	1.61e-05
	death	96	2.1e-05
	programmed cell death	92	2.59e-05
	apoptotic process	90	5.89e-05
	regulation of apoptotic process	73	0.00067
	regulation of programmed cell death	73	0.00097
	regulation of cell death	74	0.00178
	positive regulation of apoptotic process	40	0.01435
	positive regulation of cell death	41	0.01541
	positive regulation of programmed cell death	40	0.01792
	aging	14	0.04641
Cellular localization and transport	localization	197	0.00031
	organelle organization	107	0.00049
	cellular component organization or biogenesis at cellular level	149	0.00087
	establishment of localization	160	0.01261
	cellular component assembly at cellular level	58	0.02297
	cellular component assembly	81	0.00127
	transport	157	0.01768
Development	developmental process	195	0.00171
	system development	150	0.01408
	anatomical structure development	171	0.01587
	regulation of nervous system development	37	0.02229
	multicellular organismal development	171	0.01999
Primary metabolic process	metabolic process	493	2.3e-26
	cellular metabolic process	417	3.21e-23
	primary metabolic process	422	1.29e-22
	small molecule metabolic process	152	3.45e-18
	catabolic process	137	4.67e-14
	cellular process	573	1.18e-10
	cellular nitrogen compound metabolic process	253	1.19e-10
	nitrogen compound metabolic process	253	3.36e-10
	biosynthetic process	229	3.98e-09
	cellular catabolic process	110	8.16e-09
	nucleobase-containing compound metabolic process	238	9.09e-09
	organophosphate metabolic process	88	4.94e-08
	cellular ketone metabolic process	63	5.56e-08
	organic acid metabolic process	62	6.53e-08
	cellular biosynthetic process	218	7.5e-08
	carboxylic acid metabolic process	61	8.12e-08
	oxoacid metabolic process	61	8.12e-08
	cellular macromolecule metabolic process	279	9.55e-08
	macromolecule metabolic process	309	2.64e-07
	cellular component organization	185	2.56e-06
	oxidation-reduction process	64	7.64e-06
	cellular amino acid metabolic process	34	9.41e-06
	regulation of metabolic process	229	1.07e-05
	nucleic acid metabolic process	188	1.59e-05
	cellular component organization or biogenesis	187	1.64e-05
	negative regulation of biological process	161	1.66e-05
	regulation of cellular metabolic process	200	1.89e-05
	organic substance metabolic process	78	3.06e-05
	negative regulation of cellular process	147	3.66e-05
	hexose catabolic process	15	4.87e-05
	monosaccharide catabolic process	15	5.95e-05
	regulation of primary metabolic process	196	6.25e-05
	heterocycle metabolic process	76	8.43e-05
	cellular component organization at cellular level	147	0.00017
	carbohydrate derivative metabolic process	73	0.0003
	carbohydrate catabolic process	18	0.0005
	carbohydrate metabolic process	45	0.00069
	generation of precursor metabolites and energy	29	0.00102
	cellular carbohydrate metabolic process	23	0.00218
	regulation of nitrogen compound metabolic process	155	0.00219
	nucleoside phosphate metabolic process	66	0.00282
	phosphorus metabolic process	98	0.00332
	phosphate-containing compound metabolic process	98	0.00332
	regulation of macromolecule metabolic process	183	0.00435
	nucleotide metabolic process	64	0.00594
	cellular lipid metabolic process	48	0.00667
	positive regulation of cellular process	149	0.00749
	cellular component biogenesis	84	0.01029
	macromolecule catabolic process	45	0.00191
	regulation of nucleobase-containing compound metabolic process	150	0.01154
	ribonucleotide metabolic process	50	0.01242
	nucleobase-containing small molecule metabolic process	69	0.00142
	DNA metabolic process	52	0.00148
	positive regulation of biological process	165	0.00159
	purine ribonucleotide metabolic process	49	0.01836
	organic acid biosynthetic process	24	0.01902
	carboxylic acid biosynthetic process	24	0.01902
	arginine catabolic process	4	0.01942
	purine-containing compound metabolic process	58	0.02373
	purine nucleotide metabolic process	56	0.02402
	regulation of biosynthetic process	145	0.02415
	regulation of cellular component organization	70	0.02816
	small molecule biosynthetic process	27	0.02903
	nucleoside triphosphate metabolic process	48	0.03373
	glutamine family amino acid metabolic process	10	0.03426
	protein metabolic process	169	0.04628
	cellular macromolecule biosynthetic process	160	0.04747
	cellular macromolecule catabolic process	34	0.04748
	regulation of cellular biosynthetic process	142	0.04786
	purine nucleoside triphosphate metabolic process	47	0.04947
	alcohol metabolic process	34	5.11e-09
	coenzyme metabolic process	20	0.03436
	sterol metabolic process	22	4.19e-08
	cholesterol metabolic process	21	7.93e-08
	steroid metabolic process	29	1.18e-05
	lipid biosynthetic process	41	3.79e-05
	lipid metabolic process	67	0.0001
	sterol biosynthetic process	11	0.00048
	cholesterol biosynthetic process	10	0.00101
	glucose metabolic process	19	0.02027
	glucose catabolic process	14	0.0002
	steroid biosynthetic process	17	0.00404
Others	chromosome organization	44	0.01308
	protein polymerization	17	0.02388
	RNA metabolic process	159	0.0012
	regulation of RNA metabolic process	128	0.04868
	response to stress	114	0.00085
	cellular response to stress	57	0.04829
	glycolysis	13	0.0001
