# Supplementary material for: Zfp322a Regulates Mouse ES Cell Pluripotency and Enhances Reprogramming Efficiency
Source: PLoS Genet. 2014 Feb 13;10(2):e1004038. doi: 10.1371/journal.pgen.1004038 (PMC3923668; doi:10.1371/journal.pgen.1004038)
Supplement: Table S2 — Enriched KEGG pathways for up-regulated genes in gene expression microarray analysis after Zfp322a RNAi (p<0.05). (XLSX) [file pgen.1004038.s011.xlsx]

## Sheet: Table S2
Table S2. Enriched KEGG pathways for up-regulated genes in gene expression microarray analysis after Zfp322a RNAi (p<0.05)
Annotation	Total Genes With Ann	ln(Bayes factor)	neg ln(p value)	FE: neg ln(p value)	FE: neg ln(FDR)
path:mmu00760: Nicotinate and nicotinamide metabolism	11	3.23	7.45	8.03	3.52
path:mmu04080: Neuroactive ligand-receptor interaction	7	2.03	6.23	0	0
path:mmu04010: MAPK signaling pathway	26	1.28	5.46	5.69	2.12
path:mmu04310: Wnt signaling pathway	18	1.01	5.09	5.53	2.12
path:mmu00190: Oxidative phosphorylation	1	0.8	4.88	0	0
