# Supplementary material for: Zfp322a Regulates Mouse ES Cell Pluripotency and Enhances Reprogramming Efficiency
Source: PLoS Genet. 2014 Feb 13;10(2):e1004038. doi: 10.1371/journal.pgen.1004038 (PMC3923668; doi:10.1371/journal.pgen.1004038)
Supplement: Table S3 — One hundred binding sites with top-ranked peak heights in Zfp322a ChIP-seq analysis. (XLSX) [file pgen.1004038.s012.xlsx]

## Sheet: Table S3
Table S3. 100 binding sites with top-ranked peak heights in Zfp322a ChIP-seq analysis
Transcript ID	Gene Symbol	Distance to TSS	Maximum Extended Reads in Window	Reads Per Million (RPM)	Zfp322a: total reads in region	Peak Height
NM_008828	Pgk1	0	597	115.085	766	412
NR_030494	Mir715	0	266	51.2772	3048	193
NM_007697	Chl1	138156	263	50.6989	263	159
NM_001166549	Eif4enif1	-2744	147	28.3374	619	117
NM_001145676	2210408I21Rik	303161	150	28.9157	150	111
NM_001081436	Ino80d	0	111	21.3976	133	102
NM_009340.1	Tcp10a	244752	134	25.8314	135	87
NM_001103165	Pcbp2	0	90	17.3494	118	81
NM_001044751	Hsd11b1	14086	108	20.8193	108	81
NR_028428	2610005L07Rik	0	104	20.0482	240	79
NM_176996	Smo	12222	105	20.241	259	79
NR_030708	6820431F20Rik	0	99	19.0844	193	78
NM_027293	Dopey2	77011	117	22.5543	119	78
NM_027290	Mcm10	2107	105	20.241	158	72
NM_001038607	Kcnh1	263008	84	16.1928	85	69
NM_001033425	Zscan10	-1133	82	15.8073	100	68
NM_030207	Sfi1	23320	88	16.9639	1364	68
NM_001040397	Filip1l	37840	106	20.4338	113	67
NM_001080548	Usp6nl	21705	94	18.1205	267	66
NR_027956	1700052K11Rik	0	80	15.4217	118	65
NM_145990	Cdk5rap2	31754	104	20.0482	106	65
NM_148413	Myo3a	293741	84	16.1928	282	64
NM_013846	Ror2	15762	79	15.229	81	64
NM_172383	Tmem125	-3283	78	15.0362	284	62
NM_130452	Bbox1	11673	72	13.8796	72	60
NM_001159953	Pde1c	128292	71	13.6868	71	58
NM_015764	Greb1	52616	74	14.2651	75	57
NM_008480	Lama1	44042	71	13.6868	71	56
NM_183151	Mid1	105169	71	13.6868	2089	55
NM_019574	Patz1	0	75	14.4579	222	55
NM_153599	Cdk8	29306	99	19.0844	103	55
NM_053011	Lrp1b	756966	60	11.5663	60	54
NR_003518	Pisd-ps3	1097	73	14.0723	1815	52
NM_181595	Ppp1r9a	20440	75	14.4579	97	52
NM_001193266	Mdga2	162555	69	13.3012	90	51
NM_031881	Nedd4l	80407	54	10.4097	54	51
NM_018797	Plxnc1	72016	52	10.0241	52	50
NM_001033266	Gm525	7659	72	13.8796	78	50
NM_009439	Psmd3	0	52	10.0241	62	49
NM_015820	Hs6st3	148662	53	10.2169	53	49
NM_027600	4921504E06Rik	44158	51	9.83135	54	48
NM_001111107	Zfp322a	11378	68	13.1085	172	48
NM_018821	Socs6	0	57	10.988	62	47
NM_146241	Trhde	63572	48	9.25304	49	47
NM_001145676	2210408I21Rik	169384	48	9.25304	48	47
NM_025341	Abhd6	3163	49	9.44581	49	46
NM_177393	Nalcn	175104	46	8.86749	47	46
NR_003519	Pisd-ps2	0	55	10.6024	385	45
NM_021377	Sorcs1	367575	49	9.44581	49	45
NM_053122	Immp2l	491001	52	10.0241	51	45
NM_007525	Bard1	23206	50	9.63858	49	44
NM_001001295	Dis3l	0	56	10.7952	116	43
NM_028392	Ppp2r2b	145115	48	9.25304	49	43
NM_001042617	Cadps	284979	42	8.09641	42	42
NM_001044386	Zfx	0	53	10.2169	122	42
NM_019784	Tex21	36700	43	8.28918	44	41
NM_001033474	Atxn7l3b	0	54	10.4097	73	41
NM_019980	Litaf	17626	47	9.06026	48	41
NR_030674	Gm4532	-1971	52	10.0241	197	41
NM_145931	Zc3h7a	31778	66	12.7229	78	41
NM_001159551	H13	26948	49	9.44581	58	40
NM_028072	Sulf2	-1274	44	8.48195	53	40
NM_001113325	Gria1	290930	40	7.71086	40	40
NM_011943	Map2k6	22978	43	8.28918	42	40
NM_001012623	Rims1	249413	42	8.09641	42	40
NM_178629	Ispd	0	48	9.25304	68	39
NM_009503	Vcp	0	47	9.06026	80	39
NR_002841.4	Rn4.5s	-3379	51	9.83135	383	39
NM_001039209	Gm13152	267253	46	8.86749	64	39
NR_002841.8	Rn4.5s	0	54	10.4097	432	39
NM_001142952	Fam46c	3429	39	7.51809	40	39
NM_026135	Kctd16	49440	56	10.7952	58	39
NM_011279	Rnf7	0	44	8.48195	47	38
NR_037610	Pafah1b1	-378	45	8.67472	48	38
NM_144788	Hectd1	0	50	9.63858	72	38
NM_133950	Kdelr1	0	49	9.44581	89	38
NM_033573	Prcc	0	46	8.86749	75	38
NR_003517	Pisd-ps1	0	51	9.83135	87	38
NM_008984	Ptprm	554567	40	7.71086	40	38
NR_002841.9	Rn4.5s	0	52	10.0241	191	38
NM_019573	Wwox	-2266	39	7.51809	39	38
NR_002841.6	Rn4.5s	-2513	50	9.63858	162	38
NM_031182	Tcfap4	522	38	7.32532	46	37
NR_002841	Rn4.5s	0	46	8.86749	285	37
NM_001081688	Tmprss9	12668	50	9.63858	52	37
NM_177661	C130079G13Rik	-4648	39	7.51809	39	37
NM_153168	Lars2	94850	53	10.2169	60	37
NM_013630	Pkd1	0	45	8.67472	62	36
NM_007713	Clk3	0	41	7.90363	72	36
NM_011282	Ros1	50359	36	6.93978	36	36
NR_033485	4933403O03Rik	0	49	9.44581	191	36
NR_002841.2	Rn4.5s	-3360	45	8.67472	141	36
NM_001163634	Wnt7b	35485	39	7.51809	38	36
NM_001161665	Kif26b	10400	39	7.51809	42	36
NM_175303	Sall4	10162	49	9.44581	221	35
NM_019574	Patz1	16946	47	9.06026	52	35
NM_001145965	Dlgap2	210602	48	9.25304	69	35
NR_002841.3	Rn4.5s	-2466	45	8.67472	225	35
NM_030207	Sfi1	2866	43	8.28918	411	34
