# Supplementary material for: Zfp322a Regulates Mouse ES Cell Pluripotency and Enhances Reprogramming Efficiency
Source: PLoS Genet. 2014 Feb 13;10(2):e1004038. doi: 10.1371/journal.pgen.1004038 (PMC3923668; doi:10.1371/journal.pgen.1004038)
Supplement: Table S5 — Enriched KEGG pathways for up-regulated direct targets predicted by gene expression microarray and Chip-seq analysis (p<0.05). (XLSX) [file pgen.1004038.s014.xlsx]

## Sheet: Table S5
Table S5. Enriched KEGG pathways for up-regulated direct targets predicted by gene expression microarray and Chip-seq analysis (p<0.05)
Annotation	Total Genes With Ann	ln(Bayes factor)	neg ln(p value)	FE: neg ln(p value)	FE: neg ln(FDR)
path:mmu04010: MAPK signaling pathway	8	1.02	5.16	4.27	0.86
path:mmu04510: Focal adhesion	7	0.32	4.41	3.55	0.86
