# Supplementary material for: Zfp322a Regulates Mouse ES Cell Pluripotency and Enhances Reprogramming Efficiency
Source: PLoS Genet. 2014 Feb 13;10(2):e1004038. doi: 10.1371/journal.pgen.1004038 (PMC3923668; doi:10.1371/journal.pgen.1004038)
Supplement: Table S6 — Gene ontology results of overlapping genes in the gene expression microarray analysis of Zfp322a and Oct4 RNAi. (XLSX) [file pgen.1004038.s015.xlsx]

## Sheet: Table S6
Table S6. Gene ontology of overlapping genes in the gene expression microarray analysis of Zfp322a and Oct4 RNAi
Function Groups	Gene Ontology terms	No. of genes	Corrected P-value
Development	developmental process	196	1.33e-10
	single-organism developmental process	165	3.48e-09
	anatomical structure development	175	3.79e-09
	system development	149	5.56e-07
	regulation of developmental process	84	3.51e-06
	muscle structure development	41	1.02e-06
	in utero embryonic development	35	1.51e-06
	chordate embryonic development	45	7.82e-06
	embryo development ending in birth or egg hatching	45	1.11e-05
	tissue development	73	2.58e-05
	embryo development	60	2.77e-05
	organ development	112	6.97e-05
	heart development	33	8.54e-05
	muscle cell differentiation	30	8.87e-05
	cardiovascular system development	50	9.04e-05
	circulatory system development	50	9.04e-05
	striated muscle cell differentiation	26	9.95e-05
	striated muscle tissue development	31	0.00012
	regulation of multicellular organismal development	64	0.00208
	muscle organ development	28	0.00404
	heart morphogenesis	19	0.00509
	muscle tissue development	31	0.00032
	positive regulation of developmental process	47	0.00038
	negative regulation of developmental process	37	0.00519
	tissue morphogenesis	34	0.00619
	generation of neurons	53	0.01051
	adrenal gland development	6	0.01626
	nervous system development	71	0.01757
	gonad development	16	0.02882
	epithelium development	36	0.03017
	cell migration	44	0.03138
	neurogenesis	54	0.03235
	gland development	21	0.03238
	mammary gland epithelium development	10	0.03408
	anatomical structure formation involved in morphogenesis	71	0.04907
Cell Development and differentiation	cellular developmental process	143	2.56e-09
	cell differentiation	135	1.01e-08
	cell development	80	1.11e-05
	regulation of cell differentiation	66	6.17e-06
	positive regulation of cell differentiation	37	0.00092
Regulation of gene transcription	regulation of gene expression	160	2.28e-11
	negative regulation of biological process	159	2.33e-11
	regulation of transcription, DNA-dependent	138	8.68e-11
	positive regulation of transcription, DNA-dependent	68	1.29e-07
	transcription, DNA-dependent	138	6.81e-10
	positive regulation of gene expression	76	2.41e-09
	gene expression	177	1.17e-08
	regulation of transcription from RNA polymerase II promoter	74	4.99e-06
	transcription from RNA polymerase II promoter	74	2.38e-05
	positive regulation of transcription from RNA polymerase II promoter	46	0.00147
	negative regulation of sequence-specific DNA binding transcription factor activity	14	0.00787
	negative regulation of transcription, DNA-dependent	47	0.01225
Cell proliferation	regulation of cell proliferation	72	5.22e-08
	cell proliferation	81	2.1e-07
	interphase	21	0.00169
	cell cycle	61	0.00407
	fibroblast proliferation	11	0.0041
	regulation of fibroblast proliferation	11	0.00349
	interphase of mitotic cell cycle	20	0.00369
	G1/S transition of mitotic cell cycle	14	0.00635
	negative regulation of cell proliferation	36	0.00018
	regulation of cell cycle	36	0.04021
Cell death	apoptotic process	84	9.15e-08
	programmed cell death	84	1.78e-07
	death	87	3.21e-07
	cell death	86	5.69e-07
	regulation of apoptotic process	71	9.85e-07
	regulation of programmed cell death	71	1.59e-06
	regulation of cell death	72	3.66e-06
	intrinsic apoptotic signaling pathway	15	0.00069
	intrinsic apoptotic signaling pathway in response to DNA damage by p53 class mediator	8	0.00087
	positive regulation of cell death	34	0.00097
	positive regulation of apoptotic process	32	0.00231
	positive regulation of programmed cell death	32	0.00295
	negative regulation of apoptotic process	39	0.00379
	negative regulation of programmed cell death	39	0.0054
	apoptotic signaling pathway	18	0.01203
	regulation of execution phase of apoptosis	18	0.01203
	execution phase of apoptosis	19	0.01433
	negative regulation of cell death	39	0.02187
Cellular response to stress	cellular response to stress	65	2.31e-07
	response to stress	110	1.66e-06
	response to DNA damage stimulus	37	0.00016
	response to ionizing radiation	14	0.0007
	response to radiation	23	0.00288
	cellular response to ionizing radiation	8	0.00658
	response to X-ray	7	0.00733
	intrinsic apoptotic signaling pathway in response to DNA damage	9	0.00712
	response to abiotic stimulus	39	0.00821
	response to topologically incorrect protein	11	0.00756
	response to unfolded protein	10	0.01918
Chromosome remodelling	chromosome organization	49	3.66e-07
	chromatin modification	36	1.2e-05
	chromatin organization	38	3.82e-05
	chromatin remodeling	12	0.00085
Signal transductions	intracellular signal transduction	85	0.00027
	signal transduction by p53 class mediator	12	0.00257
	response to transforming growth factor beta stimulus	16	0.00259
	cellular response to transforming growth factor beta stimulus	16	0.00259
	regulation of signal transduction	79	0.00289
	transforming growth factor beta receptor signaling pathway	15	0.00313
	regulation of response to stimulus	95	0.00404
	regulation of signaling	87	0.00655
	regulation of cell communication	87	0.00743
	response to growth factor stimulus	23	0.01366
	cellular response to growth factor stimulus	22	0.03141
	positive regulation of cell communication	45	0.04692
	positive regulation of signal transduction	43	0.03831
	positive regulation of signaling	45	0.04424
Protein modifications	macromolecule modification	111	6.59e-05
	cellular protein modification process	108	6.74e-05
	protein modification process	108	6.74e-05
	peptidyl-amino acid modification	40	0.00084
	phosphorylation	69	0.04452
Cellular localization and transport	organelle organization	106	6.62e-08
	cellular component assembly	72	0.00069
	protein complex subunit organization	49	0.00598
	macromolecular complex subunit organization	57	0.00392
	cellular component disassembly	16	0.00973
	cellular component organization	183	3.21e-13
	localization	163	0.00201
metabolic processes	primary metabolic process	355	2.68e-24
	organic substance metabolic process	365	1.89e-23
	cellular metabolic process	346	9.58e-23
	metabolic process	391	1.1e-22
	regulation of primary metabolic process	208	2.59e-18
	regulation of metabolic process	233	3.66e-18
	macromolecule metabolic process	295	2.59e-17
	regulation of cellular metabolic process	205	1.17e-16
	organic cyclic compound metabolic process	232	1.63e-16
	cellular nitrogen compound metabolic process	231	1.65e-16
	cellular macromolecule metabolic process	264	4.71e-16
	nitrogen compound metabolic process	239	4.81e-16
	regulation of macromolecule metabolic process	200	7.33e-16
	nucleobase-containing compound metabolic process	219	1.4e-15
	heterocycle metabolic process	233	1.72e-15
	cellular aromatic compound metabolic process	222	7.98e-15
	positive regulation of biological process	177	4.18e-14
	positive regulation of cellular process	164	5.9e-14
	negative regulation of cellular process	154	1.4e-13
	regulation of nitrogen compound metabolic process	164	2.95e-13
	positive regulation of nucleobase-containing compound metabolic process	72	1.5e-06
	positive regulation of nitrogen compound metabolic process	72	4.06e-06
	regulation of protein metabolic process	75	4.49e-06
	positive regulation of cellular biosynthetic process	74	4.83e-06
	positive regulation of biosynthetic process	75	5.14e-06
	phosphate-containing compound metabolic process	121	6.95e-06
	cellular protein metabolic process	134	7.81e-06
	regulation of biological quality	110	9.05e-06
	cellular catabolic process	79	1.97e-05
	phosphorus metabolic process	121	2.01e-05
	regulation of molecular function	91	2.3e-05
	single-organism carbohydrate catabolic process	13	0.00728
	organophosphate metabolic process	58	0.0075
	glucose catabolic process	11	0.00874
	protein catabolic process	31	0.01148
	carbohydrate catabolic process	13	0.01152
	cellular nitrogen compound catabolic process	41	0.01165
	regulation of catalytic activity	68	0.01211
	cellular component biogenesis	73	0.0123
	hexose catabolic process	11	0.01334
	heterocycle catabolic process	41	0.0134
	organic cyclic compound catabolic process	42	0.01358
	monosaccharide metabolic process	20	0.01423
	monosaccharide catabolic process	11	0.01747
	locomotion	54	0.02286
	carbohydrate derivative metabolic process	57	0.0235
	single-organism carbohydrate metabolic process	29	0.02356
	regulation of cellular catabolic process	29	0.02813
	negative regulation of RNA metabolic process	47	0.0314
	organonitrogen compound metabolic process	68	0.03273
	homeostatic process	61	0.0382
	regulation of phosphate metabolic process	57	0.04011
	nucleobase-containing small molecule metabolic process	47	0.04196
	regulation of phosphorus metabolic process	57	0.04322
	carbohydrate metabolic process	34	0.04389
	positive regulation of protein metabolic process	41	0.04725
	positive regulation of macromolecule metabolic process	110	7.16e-13
	regulation of nucleobase-containing compound metabolic process	161	9.99e-13
	positive regulation of metabolic process	115	2.33e-12
	nucleic acid metabolic process	181	7.36e-12
	cellular component organization or biogenesis	183	1.16e-11
	regulation of cellular macromolecule biosynthetic process	149	1.41e-11
	regulation of macromolecule biosynthetic process	151	2.28e-11
	regulation of RNA biosynthetic process	138	9.78e-11
	positive regulation of cellular metabolic process	106	1.12e-10
	nucleobase-containing compound biosynthetic process	150	1.13e-10
	organic cyclic compound biosynthetic process	155	1.25e-10
	cellular biosynthetic process	191	2.87e-09
	macromolecule biosynthetic process	168	3.86e-09
	organic substance catabolic process	93	4.61e-09
	cellular macromolecule biosynthetic process	164	7.07e-09
	multicellular organismal development	173	1.49e-08
	catabolic process	97	1.82e-08
	regulation of biological process	339	2.93e-08
	cellular process	463	3.64e-08
	protein metabolic process	165	4.02e-08
	biological regulation	349	5.68e-08
	regulation of cellular biosynthetic process	153	1.49e-10
	cellular nitrogen compound biosynthetic process	154	1.67e-10
	regulation of biosynthetic process	154	1.86e-10
	heterocycle biosynthetic process	151	2.54e-10
	organic substance biosynthetic process	197	3.36e-10
	aromatic compound biosynthetic process	150	4.45e-10
	biosynthetic process	198	8.25e-10
	positive regulation of macromolecule biosynthetic process	74	1.89e-07
	regulation of cellular process	318	2.71e-07
	regulation of cellular protein metabolic process	61	0.00077
	regulation of multicellular organismal process	92	0.00087
	glucose metabolic process	19	0.00124
	negative regulation of molecular function	45	0.00131
	regulation of catabolic process	35	0.00143
	single-organism process	397	6.57e-05
	single-organism cellular process	366	0.00026
	small molecule metabolic process	92	0.00016
	single-organism metabolic process	121	0.00218
	hexose metabolic process	20	0.00317
	macromolecule catabolic process	42	0.0003
	negative regulation of biosynthetic process	56	0.00336
	negative regulation of macromolecule biosynthetic process	54	0.0034
	negative regulation of metabolic process	76	0.00039
	DNA metabolic process	47	0.0004
	negative regulation of macromolecule metabolic process	72	0.00047
	negative regulation of cellular metabolic process	69	0.00062
	negative regulation of cellular biosynthetic process	55	0.00438
	negative regulation of nitrogen compound metabolic process	53	0.00471
	negative regulation of cellular macromolecule biosynthetic process	52	0.00509
	cellular carbohydrate metabolic process	20	0.00535
	cellular macromolecule catabolic process	33	0.00611
	regulation of DNA metabolic process	20	0.00619
	negative regulation of nucleobase-containing compound metabolic process	52	0.0065
	RNA metabolic process	158	8.95e-10
	RNA biosynthetic process	139	3.83e-10
	regulation of RNA metabolic process	139	2.49e-10
	positive regulation of RNA metabolic process	68	3.45e-07
