# Supplementary material for: Zfp322a Regulates Mouse ES Cell Pluripotency and Enhances Reprogramming Efficiency
Source: PLoS Genet. 2014 Feb 13;10(2):e1004038. doi: 10.1371/journal.pgen.1004038 (PMC3923668; doi:10.1371/journal.pgen.1004038)
Supplement: Table S7 — List of Oct4-interacting proteins whose encoding genes were altered upon Zfp322a RNAi. (XLSX) [file pgen.1004038.s016.xlsx]

## Sheet: Table S7
Table S7. List of Oct4-interacting proteins whose encoding genes were altered upon Zfp322a RNAi
Gene Symbols	Fold Change in Microarray analysis
Down-regulated
Tcfcp2l1	-1.82766
Chd4	-1.46409
Gatad2a	-1.48452
Mta2	-1.33793
Phc1	-1.22264
Ep400	-1.68179
Rcor2	-1.36604
Wdr5	-1.34723
Zfp462	-1.61328
Ubp1	-1.23114
Hcfc1r1	-1.29235
Rbpj	-2.11404
Esrrb	-1.32869
Pml	-1.60214
Ctbp2	-1.45397
Klf5	-1.77769
L1td1	-1.24833
Msh2	-1.53688
Smc1a	-1.36604
Ogt	-1.87905
Zcchc8	-1.56917
0610010K14Rik	-1.79005
Smarca4 (Brg1)	-1.39474
Smarcc1	-2.34567
Ssrp1	-1.31951
Supt16h	-1.55833
Cabin1	-1.44393
Mitf	-1.30134
Sp1	-1.32869
Tcfeb	-1.22264
Rfx2	-1.37554
Lig3	-1.32869
Parp1	-1.23971
Top2a	-1.40444
Xrcc5	-1.54756
Xrcc6	-1.72907
Rpa1	-1.36604
Dhx9	-1.24833
Hnrnpab	-1.29235
Hnrnpu	-1.26576
Cad	-1.47427
Dnmt3l	-1.40444
Myst2	-1.48452
Ppp2r1a	-1.22264
Trim24	-1.69349
Trim33	-1.23114
Nudc	-1.31951
Emd	-1.27456
Up-regulated
Rad21	1.97247
Yes1	1.68179
Nr0b1 (Dax1)	1.98618
Hdac2	1.39474
Smarca5	1.52626
Nfrkb	1.20581
Asf1a	1.55833
Ubn2	1.32869
Ctbp1	1.23114
Zbtb10	1.37554
Zbtb2	1.3566
Zbtb43	1.26576
Zfhx3	1.60214
Zfp219	1.21419
Zic2	2.56685
Acin1	1.21419
Zmym2	1.53688
Rybp	1.28343
Sall4	1.21419
Zfp219	1.21419
Mga	1.31039
Hells	1.28343
Zfp143	1.23114
Rif1	1.67018
Akap8	1.26576
Rbm14	1.43396
Frg1	1.46409
Sall3	2
Rpa3	1.32869
Dnmt3a	1.38511
Kpna2	1.23114
Kpna3	1.6358
Dnaja1	1.75321
