# Supplementary material for: Zfp322a Regulates Mouse ES Cell Pluripotency and Enhances Reprogramming Efficiency
Source: PLoS Genet. 2014 Feb 13;10(2):e1004038. doi: 10.1371/journal.pgen.1004038 (PMC3923668; doi:10.1371/journal.pgen.1004038)
Supplement: Table S8 — Sequences of primers. (XLSX) [file pgen.1004038.s017.xlsx]

## Sheet: Table S8
Table S8. Sequences of primer used
Descriptions	Forward (5' - 3')	Reverse (5' - 3')
Primers for plasmid constructions
Zfp322a shRNA-1 into pSuper.puro	gatccccacagaggagctccattatattcaagagatataatggagctcctctgtttttta	agcttaaaaaacagaggagctccattatatctcttgaatataatggagctcctctgtggg
Zfp322a shRNA-2 into pSuper.puro	gatccccacttagcacgaatgtgtgattcaagagatcacacattcgtgctaagtttttta	agcttaaaaacttagcacgaatgtgtgatctcttgaatcacacattcgtgctaagtggg
Zfp322a cDNa into pPyCAGIP	atatactcgagatgtatccttatgacgtgcctgactatgccgaaaaccacttaggagagaacc	taatagcggccgctcaagacacacgtgaggttt
Oct4 CR4 into pGL3-promoter vector	atataggatcccacaatccataagacaaggttgg	tatatgtcgacagcttcctcaatagcagattaag
Nanog promoter into pGL3-promoter vector	cgcgtcgactaaagtgaaatgaggtaaagcc	cgcggatccggaaagatcatagaaagaagag
Zfp322a cDNa into pMXs	atatacaattgatggaaaaccacttaggagagaac	taatagcggccgctcaagacacacgtgaggtttcc
qPCR primers for Zfp322a RNAi assays
β-actin	accaactgggacgacatggagaa	tacgaccagaggcatacagggac
Patz1	gagcttcttccgttctaagtcctacttga	actaaagatgatgcaaacgctgactg
Pou5f1	ttgggctagagaaggatgtggtt	ggaaaagggactgagtagagtgtgg
Nanog	ggttgaagactagcaatggtctga	tgcaatggatgctgggatactc
Zfp322a	tcaaaagggtgaaaaagatttatattcg	tcacatctataaggtttctcctcggtata
Bmp4	gttcctggacacctcatcacacgactact	gtaacgatcggctgattctgacatgct
Cdx2	cgcagaactttgtcagtcctccgcagtacc	gtattcggcggggctgctgtagcccatagc
Pax5	gggcgcagacggcatgtatgataaa	agtcgcatctgagcttcatccgagtcttc
Nestin	agaggaagagcagcaaggccatgac	tccctgactctgctccttcttcttcat
Rest	cccttccgttgtaagccatgccagtatga	tggtgcttcaggtgtgccgtgtagtgat
Fgf5	gcagatctacccggatggcaaagtcaatg	gttctgtggatcgcggacgcataggtatt
Hand1	cctgcccaaacgaaaaggctcaggacccaa	cgaccgccatccgtctttttgagttcagcc
Brachyury	gagctgtggctgcgcttcaaggagctaac	ccccaggtacccactccccgttcacata
Gata2	ggcctcttcttctgcagggggtagtgtag	gcacataggagggataggtgggtatcgg
Nkx2-5	gaaggcagtggagctggacaaagccgaga	ggaaccagatcttgacctgcgtggacgtg
Gata6	tgtgcaatgcatgcggtctctacagca	ttcatagcaagtggtcgaggcaccc
Sox17	tgaaaggcgaggtggtggcgagtag	caacgccttccaagacttgcctagcatct
Foxa2	cctacgccaacatgaactcgatga	gtagaaagggaagaggtccatgatccact
qPCR primers for Zfp322a RNAi gene expression microarray results validaiton
Fgf4	gggcatcggattccacctg	gctgctcatagccacgaagaa
Esrrb	aaccgaatgtcgtccgaagac	gtggctgagggcatcaatg
Klf4	ggcgagtctgacatggctg	gctggacgcagtgtcttctc
Slc16a3	tcacgggtttctcctacgc	gccaaagcggttcacacac
Tcea2	aggctggacaaaatggtgacc	tgcccctcccttgattcct
G9a	ccgccgagagagttcatagc	ggttcgtccccgatgagtg
Prelid2	cagtaccccttcgagcagg	gactgagccatgactcttcttc
Ogt	tgagttggcacatcgagaatatc	gaacaccagtattgtcaggctc
Eomes	ggcccctatggctcaaattcc	cctgccctgtttggtgatg
Cdkn1b	tcaaacgtgagagtgtctaacg	ccgggccgaagagatttctg
Foxa1	acattcaagcgcagctaccc	tgctggttctggcggtaatag
Nrp1	gacaaatgtggcgggaccata	tggattagccattcacacttctc
Pax6	taccagtgtctaccagccaat	tgcacgagtatgaggaggtct
Gadd45	aatatgactttggaggaattc	attcggatgccatcaccgttc
Gm428	acccaactgactgcctta	tctgctttctccttcctg
Nupr1	cccttcccagcaacctctaaa	tcttggtccgacctttccga
Sox17	tgaaaggcgaggtggtggcgagtag	caacgccttccaagacttgcctagcatct
Hsph1	caggtacaaactgatggtcaaca	tgaggtaagttcaggtgaaggg
Igfbp3	ccaggaaacatcagtgagtcc	ggatggaacttggaatcggtca
Cubn	tcctcaggaaattaccgcagt	gattgccaaatgctgggtgta
qPCR primers for Zfp322a ChIP
Amplicon 1 of Pou5f1 regulatory region	gtggtggagagtgctgtctaggccttag	agcagattaaggaagggctaggacgagag
Amplicon 2 of Pou5f1 regulatory region	tgctctgggctttttgaggctgtgtgatt	tggcggaaagacactaaggagacgggatt
Amplicon 3 of Pou5f1 regulatory region	ggggaggggtgggtgacgaggatga	tactcaacccttgaatgggccaggatggct
Amplicon 4 of Pou5f1 regulatory region	gggggtggttagtgtctaatctaccaacct	acccagtatttcagcccatgtccaa
Amplicon 1 of Nanog promoter region	atttcttcttccattgcttagacggctgag	ctaccaccatgcccaatttaaggagtgttt
Amplicon 2 of Nanog promoter region	ccaggtttcccaatgtgaagagcaagcaa	tggcgatctctagtgggaagtttcaggtca
Amplicon 3 of Nanog promoter region	gaggatgccccctaagctttccctccc	cctcctaccctacccaccccctattctccc
Amplicon 4 of Nanog promoter region	ctctttctgtgggaaggctgcggctcactt	catgtcagtgtgatggcgagggaaggga
Amplicon 5 of Nanog promoter region	gcgggtgtccttatcactcttctggaaa	tccaagctaggatgttaggtctccctgcta
qPCR primers for Zfp322a ChIP-seq results validaiton
Nrf1	gcccagccaaaccgccacc	gccgggagaacccgaggc
Zfx	cgcagcgaggccactgggct	agctgacaaaaagcggccca
Arid1b	gccatcgagccacggtcg	gcgggagggtttcggaga
Pafah1b1	gctctgcctcagcggtcact	ggtgggtaggtgggggat
Myl4	agggctcgccgaaaggga	atgctagcccctgctccgag
Anapc4	tgctgtgccactcacttcctc	cacaaagctctggcacaaagc
Tardbp	gccttggcgaccaacctacc	cagggaagccagtgggagag
Polr2a	tctcggcgcttctgaggag	agggagccggagccctag
Ehmt2	cttcccacccagggcagtc	gagctggttcatgttccgca
Tcea2	tccccctggcattcggtg	gaccacaactcccagacgactg
Magoh	aatctcgttcccgcctccg	aagtcactctccatgcctcg
Axin1	gctggtgagtagtgggagc	cttggatctcaggtctccctac
Prdm5	ggaggtggggattctgggag	cagggcgaacctgtctggtac
Btf3	cctgagactcccgtcctcg	cgaggcagggaggggacg
Grk5	gccgaaccccttgctgcc	cggaaagcacaagccaagg
Lrig2	agatgcccggaggctaaacc	cgattggctggctgctga
Hnrnpc	ggccagatcaccgcatttc	ctagagataactctcctcccttc
Prpf4	gccagtgacgcacttccact	ccggcctctctagggcag
Slc25a1	gtcggggcggagagctga	ctccagacgcacgtgtctcta
Wdr62	ccagcacccactcgaatagc	acccagccagactcagtaagc
